# Supplementary material for: Pharmacogenetic Variants Associated with Fluoxetine Pharmacokinetics from a Bioequivalence Study in Healthy Subjects
Source: J Pers Med. 2023 Sep 1;13(9):1352. doi: 10.3390/jpm13091352 (PMC10532907; doi:10.3390/jpm13091352)
Supplement: Supplementary file 1 [file jpm-13-01352-s001.zip]

Archive with 1 entries (1 files):
- jpm-2552863-SI.pdf
